# Supplementary material for: Genome-wide identification of HSF family in peach and functional analysis of PpHSF5 involvement in root and aerial organ development
Source: PeerJ. 2021 Mar 12;9:e10961. doi: 10.7717/peerj.10961 (PMC7958895; doi:10.7717/peerj.10961)
Supplement: Supplemental Information 1 [file peerj-09-10961-s001.xlsx]

## Sheet: Table S1-1
Table S1-1 The value of FPKM of PpHSF genes between four periods in ‘Zhong Youtao 14’
Gene name	IP	IEP	RGP	SGP
PpHSF1	1.77667	2.05667	3.28	2.9
PpHSF2	6.00667	8.37	8.62667	8.56667
PpHSF3	6.17	5.97667	7.05333	6.27667
PpHSF4	4.24667	1.85667	5.24333	21.5433
PpHSF5	10.6767	16.3367	29.98	30.23
PpHSF6	16.1367	5.29333	14.0267	23.47
PpHSF7	6.18667	6.02333	4.33333	3.78333
PpHSF8	0.11	0.143333	0.136667	0.06
PpHSF9	7.63333	7.04333	8.87	7.62
PpHSF10	8.83	7.36333	7.13	5.26333
PpHSF11	14.31	14.3333	17.35	16.7433
PpHSF12	14.8067	5.52667	17.2167	24.6467
PpHSF13	1.04333	1.06333	0.876667	1.15
PpHSF14	1.29333	5.05667	0.57	0.743333
PpHSF15	7.25333	2.45667	7.89333	8.59333
PpHSF16	0.0266667	0.0133333	0.05	0.0433333
PpHSF17	1.68	8.27667	1.48	1.63333
PpHSF18	3.74667	1.22667	2.78667	8.57667

## Sheet: Table  S1-2
Table S1-2 List of primers used in this study
Primers for vector construction
Vector name	Gene ID	Sequence (5'-3')/F	Sequence (5'-3') /R	Product (bp)	Tm (℃)
p35S::PpHSF5	Prupe.1G433500	CCGCTCGAGATGGCTCTGATGATGGACAATTG	TGCTCTAGACTAACATGCGGAGGGAGGCAT	1327	55
pPpHSF5::GFP	Prupe.1G433500	GTGGATCCAAAGAATTCATGAACTATCTGTACCCAGTGAAGG	CTCCTTTACCCATGAATTCCTACTTTGGGCATGAACCTAAGTAA	2281	55
Primers for real time PCR
Gene name	Gene ID	Sequence (5'-3')/F	Sequence (5'-3') /R	Product (bp)	Tm (℃)
PpHSF5	Prupe.1G433500	ATGGCTCTGATGATGGACAATTG	CTAACATGCGGAGGGAGGCAT	1279	55
Primers for tissue specific expression
Gene name	Gene ID	Sequence (5'-3')/F	Sequence (5'-3') /R	Product (bp)	Tm (℃)
PpHSF5	Prupe.1G433500	CTTGGCGGAGGACAATGAGA	AGAAGCAAAGAAGAAGGGTAGGA	156	60
PpGAPDH	Prupe.1G234000	GACTTCATTGGTGACAGCAGGT	CGGGATTTAGAGAGTGGATGC	162	60
Primers for expression analysis of transgenetic lines
Gene name	Gene ID	Sequence (5'-3')/F	Sequence (5'-3') /R	Product (bp)	Tm (℃)
PpHSF5	Prupe.1G433500	CTTGGCGGAGGACAATGAGA	AGAAGCAAAGAAGAAGGGTAGGA	156	60
AtUBC	AT5G25760	CTGCGACTCAGGGAATCTTCTAA	CTGCGACTCAGGGAATCTTCTAA	61	60
