# Supplementary material for: Genome-wide identification of HSF family in peach and functional analysis of PpHSF5 involvement in root and aerial organ development
Source: PeerJ. 2021 Mar 12;9:e10961. doi: 10.7717/peerj.10961 (PMC7958895; doi:10.7717/peerj.10961)
Supplement: Supplemental Information 2 [file peerj-09-10961-s002.xlsx]

## Sheet: Table S2
Table S2-1 The characteristics of HSF genes in peach
Gene ID	Protein_selected	Chromosome	Gene_start	Gene_end	Strand
Prupe.1G021200	Prupe.1G021200.1	Pp01	1478253	1480784	+
Prupe.1G165500	Prupe.1G165500.1	Pp01	13406649	13412067	-
Prupe.1G335100	Prupe.1G335100.1	Pp01	31664746	31667517	+
Prupe.1G410400	Prupe.1G410400.1	Pp01	35869592	35872208	-
Prupe.1G433500	Prupe.1G433500.1	Pp01	37080107	37081927	-
Prupe.2G292100	Prupe.2G292100.1	Pp02	28530389	28531462	-
Prupe.3G108700	Prupe.3G108700.1	Pp03	8728371	8732016	+
Prupe.4G046000	Prupe.4G046000.1	Pp04	2190038	2192208	-
Prupe.4G068100	Prupe.4G068100.1	Pp04	3306755	3309171	-
Prupe.4G144200	Prupe.4G144200.1	Pp04	8278884	8283711	-
Prupe.5G031100	Prupe.5G031100.1	Pp05	3552389	3557160	-
Prupe.5G093200	Prupe.5G093200.1	Pp05	10330283	10332551	-
Prupe.7G056700	Prupe.7G056700.1	Pp07	9586418	9588814	+
Prupe.7G117200	Prupe.7G117200.1	Pp07	14204712	14208816	-
Prupe.7G133600	Prupe.7G133600.1	Pp07	15195413	15197591	+
Prupe.7G206900	Prupe.7G206900.1	Pp07	19054695	19057019	-
Prupe.7G231100	Prupe.7G231100.1	Pp07	20253061	20254779	+
Prupe.8G234900	Prupe.8G234900.1	Pp08	20813042	20817657	-
Table S2-2 The distribution of introns among different PpHSFs
Gene Name	The Number of intron
	1	2	3
PpHSF1	√
PpHSF2	√
PpHSF3		√
PpHSF4		√
PpHSF5	√
PpHSF6	√
PpHSF7	√
PpHSF8	√
PpHSF9	√
PpHSF10		√
PpHSF11	√
PpHSF12		√
PpHSF13	√
PpHSF14	√
PpHSF15	√
PpHSF16		√
PpHSF17	√
PpHSF18			√
Total (%)	12 (66.67)	5 (27.78)	1 (5.55)
