# Supplementary material for: Genome-wide identification of HSF family in peach and functional analysis of PpHSF5 involvement in root and aerial organ development
Source: PeerJ. 2021 Mar 12;9:e10961. doi: 10.7717/peerj.10961 (PMC7958895; doi:10.7717/peerj.10961)
Supplement: Supplemental Information 4 [file peerj-09-10961-s004.xls]

## Sheet: Sheet1
Table S4 Motif sequences identified by MEME tools in PpHSFs
Motif	Length	Best possible match
1	33	FVVWNPPEFARDLLPKYFKHNNFSSFVRQLNTY
2	31	GFRKVDPDRWEFANEGFVRGQKHLLKNIKRR
3	29	LNDTGPPPFLTKTFDMVDDPSTNRIVSWS
4	28	GLEEEVERLKRDKNVLMQELIKLRQQQQ
5	40	AYLQAMEQRLQGTERKQQQMMAFLARAMQNPAFMQQLVQQ
6	21	NDMFWEQCLTETPGLDDAQEV
7	19	DGQIVKYQPPVNEAAKAML
8	8	CNKKRRLP
9	10	KPAHGHGHQQ
10	15	RNVNNLTEQMGHLTP
