# Supplementary material for: Genome-wide identification of HSF family in peach and functional analysis of PpHSF5 involvement in root and aerial organ development
Source: PeerJ. 2021 Mar 12;9:e10961. doi: 10.7717/peerj.10961 (PMC7958895; doi:10.7717/peerj.10961)
Supplement: Supplemental Information 5 [file peerj-09-10961-s005.xlsx]

## Sheet: Table S5
Table S5 The data of quantitative real-time PCR
Table S5-1 The data of tissue specific expression
cDNA	Gene name	CT	Average value		cDNA	Gene name	CT	△CT	△△CT	2-△△CT
Apex	PpGAPDH	23.8178	23.774		Apex	PpHSF5	29.9092	6.13519	0	1
Apex	PpGAPDH	23.748			Apex	PpHSF5	29.9603	6.1863	0	1
Apex	PpGAPDH	23.7563			Apex	PpHSF5	29.969	6.19497	0	1
Flowers	PpGAPDH	25.084	25.0513		Flowers	PpHSF5	32.3802	7.32887	1.15672	0.448533
Flowers	PpGAPDH	25.0899			Flowers	PpHSF5	32.2874	7.23607	1.06392	0.478331
Flowers	PpGAPDH	24.9799			Flowers	PpHSF5	32.0539	7.00263	0.830471	0.562346
Embryos	PpGAPDH	25.8549	25.645		Embryos	PpHSF5	34.3439	8.69893	2.52678	0.173526
Embryos	PpGAPDH	25.4462			Embryos	PpHSF5	33.9808	8.33585	2.1637	0.223183
Embryos	PpGAPDH	25.6338			Embryos	PpHSF5	34.1796	8.53458	2.36243	0.194463
Young leaves	PpGAPDH	25.9328	25.7914		Young leaves	PpHSF5	31.7588	5.96734	-0.204812	1.15254
Young leaves	PpGAPDH	25.6892			Young leaves	PpHSF5	31.8552	6.06378	-0.108379	1.07802
Young leaves	PpGAPDH	25.7523			Young leaves	PpHSF5	31.8006	6.00922	-0.162938	1.11957
Mature leaves	PpGAPDH	25.4627	25.5346		Mature leaves	PpHSF5	34.5775	9.04285	2.8707	0.136721
Mature leaves	PpGAPDH	25.3056			Mature leaves	PpHSF5	33.9139	8.37921	2.20705	0.216576
Mature leaves	PpGAPDH	25.8356			Mature leaves	PpHSF5	34.2016	8.66693	2.49478	0.177417
Fruits	PpGAPDH	23.8976	23.8618		Fruits	PpHSF5	30.5809	6.7191	0.546942	0.68447
Fruits	PpGAPDH	23.823			Fruits	PpHSF5	30.5219	6.66015	0.487993	0.713016
Fruits	PpGAPDH	23.8648			Fruits	PpHSF5	30.7964	6.93458	0.762428	0.589503
Table S5-2 The data of expression analysis among transgenetic lines
cDNA	Gene name	CT	Average value		cDNA	Gene name	CT	△CT	△△CT	2-△△CT
WT	AtUBC	26.7575	27.174		WT	PpHSF5	34.9735	7.7995	10.7007	0.000600847
WT	AtUBC	27.539			WT	PpHSF5	34.9735	7.7995	10.7007	0.000600848
WT	AtUBC	27.2255			WT	PpHSF5	34.9816	7.8076	10.7088	0.000597484
L1	AtUBC	27.1641	27.1637		L1	PpHSF5	22.949	-4.21471	-1.3135	2.48543
L1	AtUBC	27.1874			L1	PpHSF5	22.9611	-4.20261	-1.30139	2.46467
L1	AtUBC	27.1398			L1	PpHSF5	22.7791	-4.38465	-1.48343	2.79614
L2	AtUBC	27.455	27.455		L2	PpHSF5	24.681	-2.77397	0.127242	0.91558
L2	AtUBC	27.2417			L2	PpHSF5	24.5216	-2.93338	-0.0321668	1.02255
L2	AtUBC	27.6683			L2	PpHSF5	24.4587	-2.99629	-0.095075	1.06812
