# Supplementary material for: Genome-wide identification of HSF family in peach and functional analysis of PpHSF5 involvement in root and aerial organ development
Source: PeerJ. 2021 Mar 12;9:e10961. doi: 10.7717/peerj.10961 (PMC7958895; doi:10.7717/peerj.10961)
Supplement: Supplemental Information 6 [file peerj-09-10961-s006.xls]

## Sheet: Table S6
Table S6-1 The differences of root length between WT and OE Arabidopsis thaliana（1 week after transplanting）
	Root length of WT (mm)	Root length of L1 (mm)	Root length of L2 (mm)
Treatment 1	63.25	19.7	19.5
	64.59	25.13	27.13
	65.08	23.38	30.05
Average value	64.3067	22.7367	25.56
Treatment 2	60.78	30.98	28.75
	66.93	25.53	25.33
	61.03	23.68	27.65
Average value	62.9133	26.73	27.2433
Treatment 3	65.23	29.66	28.96
	70.56	23.45	30.96
	64.63	25.22	27.31
Average value	66.8067	26.11	29.0767
	64.6756a	25.1922b	27.2933b
There is significant difference between WT and OE.(P≤0.05)
Table S6-2 The differences of rosettes number between WT and OE Arabidopsis thaliana（2 week after transplanting）
	Rosettes number of WT (mm)	Rosettes number of L1 (mm)	Rosettes number of L2 (mm)
Treatment 1	8	8	6
Treatment 2	8	6	8
Treatment 3	8	7	8
Treatment 4	8	7	8
Treatment 5	8	8	8
Average value	8	7	8
There is no significant difference between WT and OE.(P≤0.05)
Table S6-3 The differences of rosettes length between WT and OE Arabidopsis thaliana（2 week after transplanting）
	Rosettes length of WT (mm)	Rosettes length of L1 (mm)	Rosettes length of L2 (mm)
Treatment 1	19.22	5.39	5.8
	16.46	5.36	6.18
	17.13	6.7	6.28
Average value	17.6033	5.81667	6.08667
Treatment 2	15.95	6.8	8.57
	16.14	5.87	9.25
	12.17	6.1	9.26
Average value	14.7533	6.25667	9.02667
Treatment 3	16.33	7.63	6.95
	16.42	6.71	7.27
	15.79	7.13	7.47
Average value	16.18	7.15667	7.23
Treatment 4	13.52	5.9	9.06
	14.06	5.21	9.17
	14.06	5.9	9.08
Average value	13.88	5.67	9.10333
Treatment 5	13.81	5.97	8.58
	14.26	4.92	9.34
	14.04	5.95	9.01
Average value	14.0367	5.61333	8.97667
	15.29a	6.10b	8.08b
There is significant difference between WT and OE.(P≤0.05)
Table S6-4 The differences of rosettes width between WT and OE Arabidopsis thaliana（2 week after transplanting）
	rosettes length of WT (mm)	rosettes length of L1 (mm)	rosettes length of L2 (mm)
Treatment 1	7.98	3.07	3.27
	7.55	3.47	4.01
	7.6	3.91	4.04
Average value	7.71	3.48333	3.77333
Treatment 2	7.31	3.51	4.97
	6.04	3.67	5.06
	6.71	3.98	4.55
Average value	6.68667	3.72	4.86
Treatment 3	8.05	4.38	4.53
	7.62	3.63	4.53
	7.78	4.01	4.45
Average value	7.81667	4.00667	4.50333
Treatment 4	6.67	3.51	6.18
	6.9	3.25	5.38
	6.79	3.01	5.49
Average value	6.78667	3.25667	5.68333
Treatment 5	6.13	3.34	4.75
	6.39	3.34	4.76
	6.26	3.57	4.86
Average value	6.26	3.41667	4.79
	15.29a	6.10b	8.08b
There is significant difference between WT and OE.(P≤0.05)
Table S6-5 The differences of root growth between WT and OE Arabidopsis thaliana （8 weeks after transplanting）
	Length (cm)	Tips	Forks	Root Volume (cm3)
WT	647.73	4792	9582	0.858
L1	144.033	1134	2041	0.149
L2	263.99	1306	3297	0.182
One seedling's root system was scaned in each Line or WT

## Sheet: Sheet1
Table S6-1 The differences of root length between WT and OE Arabidopsis thaliana（1 week on the square plates）
	Root length of WT (cm)	Root length of L1 (cm)	Root length of L2 (cm)
Treatment 1	7.35	2.95	3.56
	7.23	3.05	3.35
	6.99	3.12	3.16
Average value	7.19	3.04	3.35667
Treatment 2	6.89	3.33	3.45
	7.5	3.56	3.19
	7.13	3.45	3.19
Average value	7.17333	3.44667	3.27667
Treatment 3	6.95	2.95	2.98
	7.33	2.99	3.85
	7.09	3.01	3.76
Average value	7.12333	2.98333	3.53
Treatment 4	6.66	3.16	3.56
	7.06	3.07	3.98
	7.11	3.16	3.59
Average value	6.94333	3.13	3.71
Treatment 5	7.56	2.68	3.76
	7.33	2.95	3.79
	6.81	2.79	3.26
Average value	7.23333	2.80667	3.60333
	7.13a	3.08b	3.50b
There is significant difference between WT and OE.(P≤0.05)
Table S6-2 The differences of rosettes number between WT and OE Arabidopsis thaliana（2 week after transplanting）
	Rosettes number of WT (mm)	Rosettes number of L1 (mm)	Rosettes number of L2 (mm)
Treatment 1	8	7	7
Treatment 2	8	7	7
Treatment 3	8	7	7
Treatment 4	8	7	7
Treatment 5	8	8	7
Average value	8	7	8
There is no significant difference between WT and OE.(P≤0.05)
Table S6-3 The differences of rosettes length between WT and OE Arabidopsis thaliana（2 week after transplanting）
	Rosettes length of WT (mm)	Rosettes length of L1 (mm)	Rosettes length of L2 (mm)
Treatment 1	14.01	9.84	10.73
	13.05	9.16	10.69
	15.02	7.25	8.82
	10.04	8.43	7.62
Average value	13.03	8.67	9.465
Treatment 2	12.41	8.35	9.41
	11.94	6.95	8.61
	10.15	8.75	8.12
	9.3	8.62	7.84
Average value	10.95	8.1675	8.495
Treatment 3	13.25	8.83	11.57
	12.37	8.27	9.92
	11.79	7.74	10.1
	11.34	5.86	8.28
Average value	12.1875	7.675	9.9675
Treatment 4	13.57	9.34	9.98
	12.7	7.66	10.21
	10.24	8.17	8.25
	10.1	7.55	7.11
Average value	11.6525	8.18	8.8875
Treatment 5	13.73	9.8	8.29
	12.03	10.24	9.99
	12.4	9.04	10.06
	11.93	8.44	8.56
Average value	12.5225	9.38	9.225
	12.07a	8.42b	9.212b
There is significant difference between WT and OE.(P≤0.05)
Table S6-4 The differences of rosettes width between WT and OE Arabidopsis thaliana（2 week after transplanting）
	rosettes length of WT (mm)	rosettes length of L1 (mm)	rosettes length of L2 (mm)
Treatment 1	4.86	3.75	4.24
	5.46	4.17	4.09
	5.75	3.97	4.32
	5.84	3.98	3.8
Average value	5.4775	3.9675	4.1125
Treatment 2	4.43	3.62	3.65
	5.1	3.25	3.5
	4.46	3.7	4.02
	4.16	3.44	4.17
Average value	4.5375	3.5025	3.835
Treatment 3	5.42	2.96	4.54
	5.15	3	4.44
	4.75	3.84	4.62
	5.51	2.97	4.38
Average value	5.2075	3.1925	4.495
Treatment 4	4.48	3.73	4.32
	4.77	3.88	3.9
	4.72	4.15	4.23
	4.17	3.94	3.54
Average value	4.535	3.925	3.9975
Treatment 5	4.65	4.01	3.96
	4.19	3.88	3.49
	5.14	3.4	4.06
	4.82	4.02	4.09
Average value	4.7	3.8275	3.9
	4.89a	3.68b	4.07b
There is significant difference between WT and OE.(P≤0.05)
Table S6-6 The differences of rosettes number between WT and OE Arabidopsis thaliana（3 week after transplanting）
	Rosettes number of WT (mm)	Rosettes number of L1 (mm)	Rosettes number of L2 (mm)
Treatment 1	15	11	11
Treatment 2	15	11	9
Treatment 3	16	9	10
Treatment 4	16	9	9
Treatment 5	16	8	10
Average value	15.6a	9.6b	9.8b
There is significant difference between WT and OE.(P≤0.05)
Table S6-7 The differences of rosettes length between WT and OE Arabidopsis thaliana（2 week after transplanting）
	Rosettes length of WT (mm)	Rosettes length of L1 (mm)	Rosettes length of L2 (mm)
Treatment 1	45.3	29.44	24
	50.37	29.43	25.77
	44.6	27.84	22.61
	48.39	26.82	27.54
Average value	47.165	28.3825	24.98
Treatment 2	43.27	21.84	33.93
	41.47	15.52	28.8
	39.77	18.21	30.77
	36.73	19.58	31.33
Average value	40.31	18.7875	31.2075
Treatment 3	56.68	30.21	27.44
	52.64	29.9	29.96
	49.29	30	25.14
	48.24	23.81	23.87
Average value	51.7125	28.48	26.6025
Treatment 4	48.24	26.07	31.83
	49.97	26.62	28.4
	44.88	22.66	32.14
	46.56	23.15	28.81
Average value	47.4125	24.625	30.295
Treatment 5	51.43	25.23	30.7
	54.53	23.87	27.63
	50.71	25.2	30.34
	52.84	25.94	30.15
Average value	52.3775	25.06	29.705
	47.8a	25.07b	28.56b
There is significant difference between WT and OE.(P≤0.05)
Table S6-8 The differences of rosettes width between WT and OE Arabidopsis thaliana（2 week after transplanting）
	rosettes length of WT (mm)	rosettes length of L1 (mm)	rosettes length of L2 (mm)
Treatment 1	14.51	8.01	8.17
	14.1	8.54	10.57
	12.73	8.53	9.23
	14.49	8.97	8.72
Average value	13.9575	8.5125	9.1725
Treatment 2	13.62	7.12	11.27
	10.9	6.34	6.38
	14.95	7.84	9.51
	13.13	5.79	19.42
Average value	13.15	6.7725	11.645
Treatment 3	19.11	19.11	10.24
	16.4	16.4	11.48
	15.83	15.83	9.48
	14.86	14.86	11.23
Average value	16.55	16.55	10.6075
Treatment 4	16.08	8.4	11.34
	15.46	7.76	11.67
	14.81	7.59	11.34
	17.07	8.85	6.06
Average value	15.855	8.15	10.1025
Treatment 5	18.83	7.09	9.66
	18.44	5.66	11.6
	16.35	6.16	9.25
	15.66	6.67	7.63
Average value	17.32	6.395	9.535
	15.37a	9.27b	10.21b
There is significant difference between WT and OE.(P≤0.05)
Table S6-9 The differences of height between WT and OE Arabidopsis thaliana（3 week after transplanting）
	Height of WT (cm)	Height of L1 (cm)	Height of L2 (cm)
Treatment 1	27.1	17.8	21.48
Treatment 2	25.03	13.5	21.5
Treatment 3	28.3	16.2	18.32
Treatment 4	26.3	18.65	17.55
Treatment 5	29.6	18.12	18.03
Treatment 6	25.93	16.35	17.55
Treatment 7	26.56	17.59	19.95
Treatment 8	25.36	16.39	20.54
Average value	26.77a	16.83b	19.37b
There is significant difference between WT and OE.(P≤0.05)
Table S6-10 The differences of internodes number between WT and OE Arabidopsis thaliana（3 week after transplanting）
	Rosettes number of WT (mm)	Rosettes number of L1 (mm)	Rosettes number of L2 (mm)
Treatment 1	3	3	3
Treatment 2	3	0	4
Treatment 3	3	3	3
Treatment 4	4	3	4
Treatment 5	3	4	3
Average value	3.2	2.6	3.4
There is no significant difference between WT and OE.(P≤0.05)
Table S6-11 The differences of flower stalks number between WT and OE Arabidopsis thaliana（3 week after transplanting）
	rosettes branch number of WT (mm)	rosettes branch number of L1 (mm)	rosettes branch number of L2 (mm)
Treatment 1	3	0	1
Treatment 2	3	0	0
Treatment 3	3	0	0
Treatment 4	3	0	0
Treatment 5	4	0	0
Average value	3.2a	0b	0.2b
There is no significant difference between WT and OE.(P≤0.05)
Table S6-12 The differences of root length between WT and OE Arabidopsis thaliana（3 weeks after transplanting）
	Length of WT (cm)	Length of L1 (cm)	Length of L2 (cm)
Treatment 1	404.301	204.455	231.652
Treatment 2	396.529	220.926	222.389
Treatment 3	412.549	232.636	241.667
Average value	404.46a	219.34b	231.90b
There is significant difference between WT and OE.(P≤0.05)
Table S6-13 The differences of length volume between WT and OE Arabidopsis thaliana（3 weeks after transplanting）
	length volume of WT (cm3)	length volume of L1 (cm3)	length volume of L2 (cm3)
Treatment 1	1.936	0.156	0.331
Treatment 2	2.139	0.133	0.375
Treatment 3	1.784	0.125	0.365
Average value	1.95a	0.14b	0.36b
There is significant difference between WT and OE.(P≤0.05)
Table S6-14 The differences of root tips between WT and OE Arabidopsis thaliana（3 weeks after transplanting）
	root tips of WT (cm3)	root tips of L1 (cm3)	root tips of L2 (cm3)
Treatment 1	2300	1152	1153
Treatment 2	2341	1350	1149
Treatment 3	2282	1550	1201
Average value	2307.67a	1350.67b	1167.67b
There is significant difference between WT and OE.(P≤0.05)
Table S6-15 The differences of root crossings between WT and OE Arabidopsis thaliana（3 weeks after transplanting）
	root crossings of WT (cm3)	root crossings of L1 (cm3)	root crossings of L2 (cm3)
Treatment 1	1391	497	653
Treatment 2	1378	565	573
Treatment 3	1357	501	649
Average value	1375.33a	521b	625b
There is significant difference between WT and OE.(P≤0.05)
Table S6-16 The differences of root forks between WT and OE Arabidopsis thaliana（3 weeks after transplanting）
	root forks of WT (cm3)	root forks of L1 (cm3)	root forks of L2 (cm3)
Treatment 1	7133	2273	3338
Treatment 2	7250	2218	3305
Treatment 3	7141	2291	3402
Average value	7174.67a	2260.67b	3348.33b
There is significant difference between WT and OE.(P≤0.05)
