# Supplementary material for: Genome-wide identification of HSF family in peach and functional analysis of PpHSF5 involvement in root and aerial organ development
Source: PeerJ. 2021 Mar 12;9:e10961. doi: 10.7717/peerj.10961 (PMC7958895; doi:10.7717/peerj.10961)
Supplement: Supplemental Information 7 [file peerj-09-10961-s007.xlsx]

## Sheet: Sheet1
Table S7 The germination rate of WT and OE Arabidopsis thaliana after HS treatment
	WT(%)	L1(%)	L2（%)
After HS treatment 1 d	10.8	98.2	98.2
	7	100	97
	7	88.5	86.7
Average value	8.26667	95.5667	93.9667
After HS treatment 3 d	60.5	100	100
	47.6	100	100
	50.8	100	100
Average value	52.9667	100	100
After HS treatment 5 d	65.7	100	100
	68.9	100	100
	70.5	100	100
Average value	68.3667	100	100
After HS treatment 7 d	75.2	100	100
	82.9	100	100
	89.7	100	100
Average value	82.6	100	100
