# Supplementary material for: Genome-wide identification of HSF family in peach and functional analysis of PpHSF5 involvement in root and aerial organ development
Source: PeerJ. 2021 Mar 12;9:e10961. doi: 10.7717/peerj.10961 (PMC7958895; doi:10.7717/peerj.10961)
Supplement: Supplemental Information 8 [file peerj-09-10961-s008.xlsx]

## Sheet: Table S7
Table S8 The number of HSF gene family members in different plant species
Species	No. HSFA	No. HSFB	No. HSFC	Total	References
Tea (Camellia sinensis)	9	6	1	16	Liu et al., 2016
Strawberry (Fragaria vesca)	11	5	1	17	Hu et al., 2015
Chinese plum (Prunus salicina)	11	5	1	17	Qiao et al., 2015
Carnation (Dianthus caryophyllus)	9	7	1	17	Li et al.,2019
Castor bean (Ricinus communis)	11	7	1	19	Scharf et al., 2012
Grape (Vitis vinifera)	11	7	1	19	Liu et al., 2018
Arabidopsis thaliana	15	5	1	21	Scharf et al., 2012
Tomato (Solanum lycopersicum)	15	8	1	24	Scharf et al., 2012; Fragkostefanakis et al., 2015
Millet (Sorghum bicolor)	13	7	4	24	Scharf et al., 2012
Brachypodium (Brachypodium distachyon)	13	7	4	24	Scharf et al., 2012
Pepper (Capsicum annumm)	17	7	1	25	Guo et al., 2015
Apple (Malus domestica)	16	7	2	25	Giorno et al., 2012
Rice (Oryza sativa)	13	8	4	25	Scharf et al., 2012
Willow (Salix suchowensis)	16	10	1	27	Zhang et al., 2015
Poplar (Populus trichocarpa)	17	10	1	28	Liu et al., 2019
Chinese white pear (Pyrus bretschneideri)	19	8	2	29	Qiao et al., 2015
Tartary buckwheat (Fagopyrum tataricum)	17	10	2	29	Liu et ai.,2019
Chinese cabbage (Brassica rapapekinensis)	19	9	2	30	Huang et al., 2015a
Maize (Zea mais)	16	9	5	30	Scharf et al., 2012
cassava(Manihot esculenta)	18	12	2	32	Yu et al.,2019
European pear (Pyrus communis)	22	9	2	33	Qiao et al., 2015
Carrot (Daucus carota)	27	7	1	35	Huang et al., 2015b
Cotton (Gossypium hirsutum)	22	15	3	40	Wang et al., 2014
Soybean (Glycine max)	28	22	2	52	Scharf et al., 2012
Wheat (Triticum aestivum)	33	11	12	56	Xue et al., 2014
